# Supplementary material for: Suppression of NRF2 Activity by HIF-1α Promotes Fibrosis after Ischemic Acute Kidney Injury
Source: Antioxidants (Basel). 2022 Sep 14;11(9):1810. doi: 10.3390/antiox11091810 (PMC9495756; doi:10.3390/antiox11091810)
Supplement: Supplementary file 1 [file antioxidants-11-01810-s001.zip]

Archive with 1 entries (1 files):
- antioxidants-1892747-supplementary.pdf
